# Supplementary material for: /l/ velarisation as a continuum
Source: PLoS One. 2019 Mar 11;14(3):e0213392. doi: 10.1371/journal.pone.0213392 (PMC6411127; doi:10.1371/journal.pone.0213392)
Supplement: S1 Database — (ZIP) [file pone.0213392.s001.zip]

Archive with 12 entries (11 files):
- database/
- database/AB027.wav
- database/AC017.wav
- database/AS012.wav
- database/database.xlsx
- database/DS060.wav
- database/FS063.wav
- database/LP051.wav
- database/PM173.wav
- database/PO094.wav
- database/RA001.wav
- database/TL007.wav
