# Supplementary material for: /l/ velarisation as a continuum
Source: PLoS One. 2019 Mar 11;14(3):e0213392. doi: 10.1371/journal.pone.0213392 (PMC6411127; doi:10.1371/journal.pone.0213392)
Supplement: S1 Database — (ZIP) [file pone.0213392.s001.zip › database/database.xlsx]

## Sheet: database
Speaker	File_#	Phone1	Phone2	repetição	item	Phone3	Syllable	Vowel_3	vowel_context	vowel_context_NUM	t2F1_Hz	t2F2_Hz	t2F3_Hz	t5t4F2_Hz	t7t6F2_Hz	t5t4F2SLOPE_Hzms	t7t6F2SLOPE_Hzms	Slope	slopeAbs
AB	90	vowel303	l1	five	eighteen	...	coda	one	vowel303	6	559	1045	2037	-556	-52	-9.75	-5.2	-9.75	9.75
AB	86	vowel303	l1	one	eighteen	...	coda	one	vowel303	6	565	1093	3502	-706	32	-9.17	3.2	-9.17	9.17
AB	88	vowel303	l1	three	eighteen	...	coda	one	vowel303	6	607	1200	3313	-597	59	-10.47	5.9	-10.47	10.47
AB	87	vowel303	l1	two	eighteen	...	coda	one	vowel303	6	523	1031	3545	-709	73	-12.44	7.3	-12.44	12.44
AB	75	i	l1	five	fifteen	...	coda	one	i	3	396	1104	3052	-837	-15	-23.25	-0.83	-23.25	23.25
AB	74	i	l1	four	fifteen	g	coda	one	i	3	358	992	3033	-1019	-35	-24.26	-2.69	-24.26	24.26
AB	71	i	l1	one	fifteen	g	coda	one	i	3	344	959	3164	-1197	98	-20.64	3.27	-20.64	20.64
AB	73	i	l1	three	fifteen	g	coda	one	i	3	345	977	3176	-761	-44	-23.78	-2	-23.78	23.78
AB	72	i	l1	two	fifteen	...	coda	one	i	3	354	1030	2888	-988	-10	-23.52	-1	-23.52	23.52
AB	95	a	l1	five	nineteen	...	coda	three	a	1	671	1099	3388	-24	120	-2.4	3.64	-2.4	2.4
AB	94	a	l1	four	nineteen	...	coda	three	a	1	560	990	3336	-51	42	-5.1	4.2	-5.1	5.1
AB	91	a	l1	one	nineteen	t	coda	three	a	1	551	999	3566	-87	73	-5.44	7.3	-5.44	5.44
AB	93	a	l1	three	nineteen	...	coda	three	a	1	572	970	3508	-26	-431	-2.6	-43.1	-2.6	2.6
AB	92	a	l1	two	nineteen	...	coda	three	a	1	490	934	3695	-27	9	-2.7	0.82	-2.7	2.7
AB	85	o	l1	five	seventeen	t	coda	two	o	4	341	902	3409	-14	436	-1.4	15.57	-1.4	1.4
AB	84	o	l1	four	seventeen	t	coda	two	o	4	387	933	3528	-60	237	-6	13.17	-6	6
AB	81	o	l1	one	seventeen	t	coda	two	o	4	384	758	3805	-93	-750	-3.21	-57.69	-3.21	3.21
AB	83	o	l1	three	seventeen	...	coda	two	o	4	419	925	3572	0	-80	0	-8.89	0	0
AB	82	o	l1	two	seventeen	...	coda	two	o	4	475	1001	3446	2	-181	0.2	-18.1	0.2	0.2
AB	80	u	l1	five	sixteen	t	coda	two	u	5	356	969	3348	10	-307	0.91	-19.19	0.91	0.91
AB	79	u	l1	four	sixteen	t	coda	two	u	5	367	823	3539	-27	1242	-3	65.37	-3	3
AB	76	u	l1	one	sixteen	t	coda	two	u	5	311	811	3166	2	105	0.22	10.5	0.22	0.22
AB	77	u	l1	two	sixteen	t	coda	two	u	5	437	913	3351	19	153	1.9	6.95	1.9	1.9
AB	100	vowel306	l1	five	twenty	t	coda	two	vowel306	7	621	1105	3435	-8	3	-0.8	0.23	-0.8	0.8
AB	99	vowel306	l1	four	twenty	t	coda	two	vowel306	7	618	1046	3485	3	951	0.33	31.7	0.33	0.33
AB	96	vowel306	l1	one	twenty	t	coda	two	vowel306	7	564	1076	3575	-18	-28	-1.64	-1.75	-1.64	1.64
AB	98	vowel306	l1	three	twenty	t	coda	two	vowel306	7	613	1040	3288	-8	-81	-0.89	-8.1	-0.89	0.89
AB	97	vowel306	l1	two	twenty	t	coda	two	vowel306	7	652	1110	3457	29	-54	2.9	-3.38	2.9	2.9
AC	90	vowel303	l1	five	eighteen	...	coda	one	vowel303	6	520	1117	3061	-451	36	-9.8	3.6	-9.8	9.8
AC	89	vowel303	l1	four	eighteen	d	coda	one	vowel303	6	552	1364	3030	-313	-23	-14.9	-1.77	-14.9	14.9
AC	88	vowel303	l1	three	eighteen	d	coda	one	vowel303	6	580	1255	2874	-243	491	-9.72	20.46	-9.72	9.72
AC	87	vowel303	l1	two	eighteen	...	coda	one	vowel303	6	558	1232	2997	-301	-24	-12.54	-2.67	-12.54	12.54
AC	75	i	l1	five	fifteen	g	coda	one	i	3	392	1010	2851	-597	-44	-19.9	-4.4	-19.9	19.9
AC	74	i	l1	four	fifteen	g	coda	one	i	3	409	1013	2900	-903	-126	-25.08	-11.45	-25.08	25.08
AC	71	i	l1	one	fifteen	g	coda	one	i	3	408	1034	2957	-1128	71	-27.51	7.89	-27.51	27.51
AC	73	i	l1	three	fifteen	g	coda	one	i	3	286	1835	2986	-27	-20.2	-2.45	28	-2.45	2.45
AC	72	i	l1	two	fifteen	g	coda	one	i	3	370	1005	2704	-1168	-59	-18.25	-5.9	-18.25	18.25
AC	95	a	l1	five	nineteen	t	coda	three	a	1	548	1012	2787	-86	732	-2.53	36.6	-2.53	2.53
AC	94	a	l1	four	nineteen	t	coda	three	a	1	788	904	3214	-3	626	-0.3	17.39	-0.3	0.3
AC	91	a	l1	one	nineteen	t	coda	three	a	1	613	1045	2757	3	789	0.3	52.6	0.3	0.3
AC	93	a	l1	three	nineteen	t	coda	three	a	1	624	1025	2546	-21	-32	-2.1	-0.97	-2.1	2.1
AC	92	a	l1	two	nineteen	t	coda	three	a	1	695	1077	2748	-46	-23	-4.18	-0.88	-4.18	4.18
AC	85	o	l1	five	seventeen	t	coda	two	o	4	468	806	3148	24	-65	2.4	-4.06	2.4	2.4
AC	83	o	l1	three	seventeen	t	coda	two	o	4	479	852	3207	64	2592	6.4	136.42	6.4	6.4
AC	79	u	l1	four	sixteen	t	coda	two	u	5	393	985	3214	-11	1412	-1.22	61.39	-1.22	1.22
AC	76	u	l1	one	sixteen	t	coda	two	u	5	393	1048	3329	20	879	2	87.9	2	2
AC	100	vowel306	l1	five	twenty	t	coda	two	vowel306	7	516	1030	3041	-25	1301	-0.86	61.95	-0.86	0.86
AC	96	vowel306	l1	one	twenty	t	coda	two	vowel306	7	551	1099	2902	13	-28	0.43	-2.8	0.43	0.43
AC	98	vowel306	l1	three	twenty	t	coda	two	vowel306	7	535	1026	2765	-44	299	-4.4	7.87	-4.4	4.4
AC	97	vowel306	l1	two	twenty	t	coda	two	vowel306	7	528	965	3004	-43	469	-1.26	11.73	-1.26	1.26
AS	90	vowel303	l1	five	eighteen	...	coda	one	vowel303	6	405	1135	3265	-665	415	-8.99	41.5	-8.99	8.99
AS	86	vowel303	l1	one	eighteen	d	coda	one	vowel303	6	528	1109	3196	-1081	100	-11.62	11.11	-11.62	11.62
AS	88	vowel303	l1	three	eighteen	...	coda	one	vowel303	6	673	1019	3172	-386	36	-8.21	3.6	-8.21	8.21
AS	87	vowel303	l1	two	eighteen	...	coda	one	vowel303	6	459	1056	3115	-915	53	-10.76	5.3	-10.76	10.76
AS	75	i	l1	five	fifteen	g	coda	one	i	3	363	840	3302	-1145	-297	-26.63	-29.7	-26.63	26.63
AS	72	i	l1	two	fifteen	g	coda	one	i	3	320	1233	3376	-1355	80	-23.77	8	-23.77	23.77
DS	90	vowel303	l1	five	eighteen	d	coda	one	vowel303	6	521	1190	3263	-328	-12	-9.65	-1.09	-9.65	9.65
DS	89	vowel303	l1	four	eighteen	d	coda	one	vowel303	6	429	1222	3162	-575	-57	-10.65	-5.7	-10.65	10.65
DS	86	vowel303	l1	one	eighteen	d	coda	one	vowel303	6	650	1202	3187	-666	-17	-13.59	-1.7	-13.59	13.59
DS	88	vowel303	l1	three	eighteen	d	coda	one	vowel303	6	526	1184	3108	-606	-23	-12.37	-2.3	-12.37	12.37
DS	87	vowel303	l1	two	eighteen	d	coda	one	vowel303	6	530	1213	3123	-185	-122	-6.38	-8.13	-6.38	6.38
DS	75	i	l1	five	fifteen	g	coda	one	i	3	362	1014	2987	-970	55	-16.17	5.5	-16.17	16.17
DS	74	i	l1	four	fifteen	g	coda	one	i	3	404	1053	3055	-556	-209	-15.89	-20.9	-15.89	15.89
DS	71	i	l1	one	fifteen	...	coda	one	i	3	415	1038	3008	-642	0	-16.46	0	-16.46	16.46
DS	73	i	l1	three	fifteen	g	coda	one	i	3	392	1022	3100	-593	-10	-19.77	-1	-19.77	19.77
DS	72	i	l1	two	fifteen	g	coda	one	i	3	362	1097	2985	-851	42	-20.26	2.33	-20.26	20.26
DS	95	a	l1	five	nineteen	t	coda	three	a	1	497	1076	3258	0	943	0	47.15	0	0
DS	94	a	l1	four	nineteen	t	coda	three	a	1	472	1106	3171	4	-591	0.4	-59.1	0.4	0.4
DS	91	a	l1	one	nineteen	t	coda	three	a	1	566	1106	3163	-13	-70	-1.3	-6.36	-1.3	1.3
DS	93	a	l1	three	nineteen	t	coda	three	a	1	442	1153	3120	16	55	1.6	5	1.6	1.6
DS	92	a	l1	two	nineteen	t	coda	three	a	1	524	1183	3087	26	5	2.6	0.5	2.6	2.6
DS	85	o	l1	five	seventeen	t	coda	two	o	4	439	938	3215	-22	113	-2.2	11.3	-2.2	2.2
DS	81	o	l1	one	seventeen	t	coda	two	o	4	406	1068	3201	13	-122	1.3	-12.2	1.3	1.3
DS	83	o	l1	three	seventeen	t	coda	two	o	4	305	1239	3015	122	0	12.2	0	12.2	12.2
DS	82	o	l1	two	seventeen	t	coda	two	o	4	409	1068	3203	36	2	3.6	0.2	3.6	3.6
DS	80	u	l1	five	sixteen	t	coda	two	u	5	380	1410	3019	72	5	7.2	0.5	7.2	7.2
DS	79	u	l1	four	sixteen	t	coda	two	u	5	365	1694	3349	90	-222	8.18	-22.2	8.18	8.18
DS	76	u	l1	one	sixteen	t	coda	two	u	5	357	932	2974	5	-109	0.5	-10.9	0.5	0.5
DS	77	u	l1	two	sixteen	t	coda	two	u	5	311	1174	3034	52	-62	5.2	-6.2	5.2	5.2
DS	100	vowel306	l1	five	twenty	t	coda	two	vowel306	7	499	1603	3165	-1	76	-0.09	8.44	-0.09	0.09
DS	99	vowel306	l1	four	twenty	t	coda	two	vowel306	7	504	1164	3264	16	466	1.6	31.07	1.6	1.6
DS	96	vowel306	l1	one	twenty	t	coda	two	vowel306	7	563	1201	3148	23	85	2.3	3.86	2.3	2.3
DS	98	vowel306	l1	three	twenty	t	coda	two	vowel306	7	416	1159	3061	30	141	3.33	14.1	3.33	3.33
DS	97	vowel306	l1	two	twenty	t	coda	two	vowel306	7	500	1051	3011	1	-5	0.1	-0.5	0.1	0.1
FS	90	vowel303	l1	five	eighteen	...	coda	one	vowel303	6	545	1036	2606	-470	-39	-10.68	-3.9	-10.68	10.68
FS	89	vowel303	l1	four	eighteen	...	coda	one	vowel303	6	478	894	2770	-430	55	-8.96	5.5	-8.96	8.96
FS	86	vowel303	l1	one	eighteen	d	coda	one	vowel303	6	495	954	2646	-546	49	-11.14	4.9	-11.14	11.14
FS	88	vowel303	l1	three	eighteen	...	coda	one	vowel303	6	541	1057	2650	-435	-160	-10.12	-16	-10.12	10.12
FS	87	vowel303	l1	two	eighteen	...	coda	one	vowel303	6	536	1007	2698	-548	-13	-11.42	-1.3	-11.42	11.42
FS	75	i	l1	five	fifteen	...	coda	one	i	3	346	972	3221	-209	775	-20.9	77.5	-20.9	20.9
FS	74	i	l1	four	fifteen	g	coda	one	i	3	336	1023	3078	-313	136	-28.45	13.6	-28.45	28.45
FS	71	i	l1	one	fifteen	g	coda	one	i	3	323	946	3214	17	726	1.7	72.6	1.7	1.7
FS	73	i	l1	three	fifteen	...	coda	one	i	3	359	899	2457	-268	135	-44.67	13.5	-44.67	44.67
FS	72	i	l1	two	fifteen	g	coda	one	i	3	330	883	3229	-172	680	-12.29	68	-12.29	12.29
FS	95	a	l1	five	nineteen	t	coda	three	a	1	546	879	2787	40	-64	4	-6.4	4	4
FS	94	a	l1	four	nineteen	t	coda	three	a	1	494	944	2859	8	54	0.8	5.4	0.8	0.8
FS	91	a	l1	one	nineteen	t	coda	three	a	1	475	784	2876	-16	-1256	-1.6	-125.6	-1.6	1.6
FS	93	a	l1	three	nineteen	t	coda	three	a	1	519	784	2816	-189	976	-11.12	97.6	-11.12	11.12
FS	92	a	l1	two	nineteen	t	coda	three	a	1	471	840	2820	-10	831	-0.5	83.1	-0.5	0.5
FS	84	o	l1	four	seventeen	t	coda	two	o	4	356	837	2986	0	-1610	0	-161	0	0
FS	83	o	l1	three	seventeen	t	coda	two	o	4	390	761	2717	40	17	4	1.7	4	4
FS	77	u	l1	two	sixteen	t	coda	two	u	5	342	2514	3236	-44	-138	-4.4	-12.55	-4.4	4.4
FS	100	vowel306	l1	five	twenty	t	coda	two	vowel306	7	502	879	2807	-13	99	-1.3	4.3	-1.3	1.3
FS	99	vowel306	l1	four	twenty	t	coda	two	vowel306	7	467	855	2758	75	-475	2.21	-47.5	2.21	2.21
FS	96	vowel306	l1	one	twenty	t	coda	two	vowel306	7	428	838	2853	-10	-2	-1.11	-0.12	-1.11	1.11
FS	98	vowel306	l1	three	twenty	t	coda	two	vowel306	7	518	885	2701	-20	403	-2	40.3	-2	2
FS	97	vowel306	l1	two	twenty	t	coda	two	vowel306	7	556	861	3188	-40	-1975	-4	-197.5	-4	4
LP	90	vowel303	l1	five	eighteen	d	coda	one	vowel303	6	401	1038	2305	-270	-332	-5.4	-33.2	-5.4	5.4
LP	89	vowel303	l1	four	eighteen	d	coda	one	vowel303	6	448	1004	2801	-565	92	-11.3	9.2	-11.3	11.3
LP	88	vowel303	l1	three	eighteen	d	coda	one	vowel303	6	451	1107	2291	-374	-102	-10.69	-10.2	-10.69	10.69
LP	87	vowel303	l1	two	eighteen	d	coda	one	vowel303	6	448	1000	2420	-435	-108	-6.4	-10.8	-6.4	6.4
LP	75	i	l1	five	fifteen	g	coda	one	i	3	288	959	2700	-157	-54	-9.24	-5.4	-9.24	9.24
LP	74	i	l1	four	fifteen	...	coda	one	i	3	282	955	2748	-798	-11	-14.25	-1.1	-14.25	14.25
LP	71	i	l1	one	fifteen	g	coda	one	i	3	343	1017	2558	-658	-11	-16.45	-0.41	-16.45	16.45
LP	73	i	l1	three	fifteen	...	coda	one	i	3	319	1040	2734	-697	20	-15.49	2	-15.49	15.49
LP	72	i	l1	two	fifteen	g	coda	one	i	3	300	1064	2749	-646	116	-24.85	11.6	-24.85	24.85
LP	94	a	l1	four	nineteen	t	coda	three	a	1	517	1050	2638	-26	-142	-2.6	-14.2	-2.6	2.6
LP	93	a	l1	three	nineteen	t	coda	three	a	1	431	1008	2683	-29	-15	-2.9	-1.5	-2.9	2.9
LP	92	a	l1	two	nineteen	t	coda	three	a	1	464	1035	2369	28	100	2.8	5.56	2.8	2.8
LP	85	o	l1	five	seventeen	t	coda	two	o	4	436	1429	3014	38	-303	3.8	-30.3	3.8	3.8
LP	84	o	l1	four	seventeen	t	coda	two	o	4	372	1694	3073	148	155	9.87	15.5	9.87	9.87
LP	82	o	l1	two	seventeen	t	coda	two	o	4	486	1331	3068	165	-279	8.25	-31	8.25	8.25
LP	79	u	l1	four	sixteen	t	coda	two	u	5	475	1894	3346	129	1	11.73	0.1	11.73	11.73
LP	78	u	l1	three	sixteen	g	coda	two	u	5	266	1678	3056	1	-101	0.1	-10.1	0.1	0.1
LP	77	u	l1	two	sixteen	t	coda	two	u	5	219	1344	2853	135	-60	12.27	-6	12.27	12.27
LP	100	vowel306	l1	five	twenty	t	coda	two	vowel306	7	478	1083	2870	23	-102	2.3	-10.2	2.3	2.3
LP	98	vowel306	l1	three	twenty	t	coda	two	vowel306	7	444	1090	2444	26	5	2.6	0.56	2.6	2.6
LP	97	vowel306	l1	two	twenty	t	coda	two	vowel306	7	531	1099	2802	-1	-155	-0.1	-17.22	-0.1	0.1
PM	90	vowel303	l1	five	eighteen	d	coda	one	vowel303	6	499	1051	2684	-492	16	-8.79	0.52	-8.79	8.79
PM	89	vowel303	l1	four	eighteen	d	coda	one	vowel303	6	508	1009	2713	-511	-49	-7.98	-2.58	-7.98	7.98
PM	86	vowel303	l1	one	eighteen	d	coda	one	vowel303	6	467	975	2868	-559	52	-8.6	2.6	-8.6	8.6
PM	88	vowel303	l1	three	eighteen	d	coda	one	vowel303	6	471	983	2817	-539	8	-9.98	0.53	-9.98	9.98
PM	87	vowel303	l1	two	eighteen	d	coda	one	vowel303	6	496	884	2941	-661	-54	-8.16	-2.7	-8.16	8.16
PM	75	i	l1	five	fifteen	g	coda	one	i	3	324	888	2950	-877	193	-20.88	19.3	-20.88	20.88
PM	74	i	l1	four	fifteen	g	coda	one	i	3	327	1080	2892	-1157	-240	-23.61	-24	-23.61	23.61
PM	73	i	l1	three	fifteen	g	coda	one	i	3	322	867	3037	-271	103	-6.78	10.3	-6.78	6.78
PM	95	a	l1	five	nineteen	t	coda	three	a	1	532	872	2836	-19	610	-1.9	12.2	-1.9	1.9
PM	94	a	l1	four	nineteen	t	coda	three	a	1	543	902	2825	-2	-27	-0.2	-0.63	-0.2	0.2
PM	91	a	l1	one	nineteen	t	coda	three	a	1	511	850	2884	-74	182	-6.17	8.27	-6.17	6.17
PM	93	a	l1	three	nineteen	t	coda	three	a	1	535	934	2763	-22	-36	-2.2	-1.29	-2.2	2.2
PM	92	a	l1	two	nineteen	t	coda	three	a	1	561	869	2907	-9	-108	-0.9	-4.7	-0.9	0.9
PM	85	o	l1	five	seventeen	t	coda	two	o	4	454	702	2774	-789	339	-87.67	13.56	-87.67	87.67
PM	100	vowel306	l1	five	twenty	t	coda	two	vowel306	7	514	920	2791	-30	1	-3	0.04	-3	3
PM	99	vowel306	l1	four	twenty	t	coda	two	vowel306	7	560	909	2736	76	47	7.6	2.47	7.6	7.6
PM	96	vowel306	l1	one	twenty	t	coda	two	vowel306	7	521	855	2789	-8	-3	-0.73	-0.11	-0.73	0.73
PM	98	vowel306	l1	three	twenty	t	coda	two	vowel306	7	559	873	2786	-14	75	-1.4	3.95	-1.4	1.4
PM	97	vowel306	l1	two	twenty	t	coda	two	vowel306	7	595	708	2988	-54	299	-5.4	11.5	-5.4	5.4
PO	90	vowel303	l1	five	eighteen	d	coda	one	vowel303	6	503	1046	3064	-782	740	-17.77	21.76	-17.77	17.77
PO	89	vowel303	l1	four	eighteen	d	coda	one	vowel303	6	509	1131	3497	-311	-235	-16.37	-21.36	-16.37	16.37
PO	88	vowel303	l1	three	eighteen	d	coda	one	vowel303	6	527	1096	3059	-251	384	-13.21	42.67	-13.21	13.21
PO	75	i	l1	five	fifteen	g	coda	one	i	3	322	920	2984	-1076	-45	-20.69	-4.5	-20.69	20.69
PO	71	i	l1	one	fifteen	g	coda	one	i	3	321	927	2984	-489	-27	-27.17	-2.7	-27.17	27.17
PO	73	i	l1	three	fifteen	g	coda	one	i	3	359	760	3015	-708	367	-12.87	33.36	-12.87	12.87
PO	72	i	l1	two	fifteen	g	coda	one	i	3	355	925	2787	-983	-420	-46.81	-42	-46.81	46.81
PO	95	a	l1	five	nineteen	t	coda	three	a	1	522	947	2991	-9	-518	-0.9	-51.8	-0.9	0.9
PO	94	a	l1	four	nineteen	t	coda	three	a	1	538	934	3204	5	580	0.56	58	0.56	0.56
PO	91	a	l1	one	nineteen	t	coda	three	a	1	512	967	3159	-20	-142	-1.82	-14.2	-1.82	1.82
PO	93	a	l1	three	nineteen	t	coda	three	a	1	508	982	3083	-17	121	-1.42	7.56	-1.42	1.42
PO	92	a	l1	two	nineteen	t	coda	three	a	1	533	1031	3116	-16	-87	-0.94	-8.7	-0.94	0.94
PO	100	vowel306	l1	five	twenty	t	coda	two	vowel306	7	473	878	3012	-24	279	-3	9	-3	3
PO	96	vowel306	l1	one	twenty	t	coda	two	vowel306	7	525	945	3057	-6	180	-0.6	20	-0.6	0.6
PO	97	vowel306	l1	two	twenty	t	coda	two	vowel306	7	494	983	3116	-8	22	-0.8	2.44	-0.8	0.8
RA	90	vowel303	l1	five	eighteen	d	coda	one	vowel303	6	507	847	3089	-471	-51	-7.36	-5.1	-7.36	7.36
RA	89	vowel303	l1	four	eighteen	d	coda	one	vowel303	6	386	903	2955	-571	-48	-6.88	-4.8	-6.88	6.88
RA	86	vowel303	l1	one	eighteen	d	coda	one	vowel303	6	524	824	3029	-386	54	-5.68	5.4	-5.68	5.68
RA	88	vowel303	l1	three	eighteen	d	coda	one	vowel303	6	380	970	2942	-541	123	-6.94	12.3	-6.94	6.94
RA	87	vowel303	l1	two	eighteen	...	coda	one	vowel303	6	378	866	3006	-479	-14	-6.39	-1.27	-6.39	6.39
RA	71	i	l1	one	fifteen	g	coda	one	i	3	297	1036	2693	-54	6.81	-5.4	36	-5.4	5.4
RA	73	i	l1	three	fifteen	g	coda	one	i	3	330	910	2731	-1179	250	-16.84	25	-16.84	16.84
RA	72	i	l1	two	fifteen	g	coda	one	i	3	455	998	2854	-931	84	-16.93	8.4	-16.93	16.93
RA	95	a	l1	five	nineteen	t	coda	three	a	1	578	947	3204	10	-132	1	-13.2	1	1
RA	94	a	l1	four	nineteen	t	coda	three	a	1	516	846	3237	-40	472	-4	29.5	-4	4
RA	91	a	l1	one	nineteen	t	coda	three	a	1	565	860	3257	-27	-53	-2.45	-5.3	-2.45	2.45
RA	93	a	l1	three	nineteen	t	coda	three	a	1	531	910	3147	-15	632	-1.5	39.5	-1.5	1.5
RA	92	a	l1	two	nineteen	t	coda	three	a	1	542	969	3031	-11	-1	-1.1	-0.1	-1.1	1.1
RA	100	vowel306	l1	five	twenty	t	coda	two	vowel306	7	407	872	3318	-17	-283	-1.42	-25.73	-1.42	1.42
RA	99	vowel306	l1	four	twenty	t	coda	two	vowel306	7	465	745	3250	-25	-266	-2.27	-9.5	-2.27	2.27
RA	98	vowel306	l1	three	twenty	t	coda	two	vowel306	7	547	812	3243	9	931	0.9	38.79	0.9	0.9
RA	97	vowel306	l1	two	twenty	t	coda	two	vowel306	7	488	774	2987	-30	815	-3	18.95	-3	3
TL	89	vowel303	l1	four	eighteen	d	coda	one	vowel303	6	499	1081	3326	-611	529	-8.99	29.39	-8.99	8.99
TL	86	vowel303	l1	one	eighteen	d	coda	one	vowel303	6	673	1254	3309	-497	508	-11.56	25.4	-11.56	11.56
TL	88	vowel303	l1	three	eighteen	d	coda	one	vowel303	6	698	1226	3221	-550	28	-11.7	1.27	-11.7	11.7
TL	87	vowel303	l1	two	eighteen	d	coda	one	vowel303	6	483	1112	3425	-834	335	-10.56	12.41	-10.56	10.56
TL	75	i	l1	five	fifteen	g	coda	one	i	3	419	1017	2985	-946	-11	-13.91	-1.1	-13.91	13.91
TL	74	i	l1	four	fifteen	g	coda	one	i	3	427	1064	3033	-998	-33	-15.12	-3.3	-15.12	15.12
TL	71	i	l1	one	fifteen	g	coda	one	i	3	411	1012	3036	-1104	-90	-19.03	-9	-19.03	19.03
TL	73	i	l1	three	fifteen	g	coda	one	i	3	428	1053	2964	-1069	-12	-17.82	-1.2	-17.82	17.82
TL	72	i	l1	two	fifteen	g	coda	one	i	3	389	1026	2950	-1077	58	-16.32	5.8	-16.32	16.32
TL	95	a	l1	five	nineteen	t	coda	three	a	1	683	994	3360	-43	278	-4.3	10.3	-4.3	4.3
TL	90	vowel303	l1	five	nineteen	d	coda	one	vowel303	6	455	922	3179	-804	337	-10.18	16.05	-10.18	10.18
TL	94	a	l1	four	nineteen	t	coda	three	a	1	753	1158	3087	-32	740	-3.2	20	-3.2	3.2
TL	91	a	l1	one	nineteen	t	coda	three	a	1	581	974	3300	-37	-503	-3.7	-22.86	-3.7	3.7
TL	93	a	l1	three	nineteen	t	coda	three	a	1	643	971	3210	46	88	4.6	4.4	4.6	4.6
TL	92	a	l1	two	nineteen	t	coda	three	a	1	638	927	3280	76	159	7.6	7.95	7.6	7.6
TL	85	o	l1	five	seventeen	t	coda	two	o	4	468	829	3328	-24	-48	-2.4	-1.3	-2.4	2.4
TL	84	o	l1	four	seventeen	t	coda	two	o	4	481	1707	3338	-36	-1201	-3.6	-37.53	-3.6	3.6
TL	81	o	l1	one	seventeen	t	coda	two	o	4	479	949	3320	13	601	1.18	12.02	1.18	1.18
TL	83	o	l1	three	seventeen	t	coda	two	o	4	471	918	3245	6	-209	0.6	-4.86	0.6	0.6
TL	82	o	l1	two	seventeen	t	coda	two	o	4	474	861	3295	3	-248	0.3	-6.89	0.3	0.3
TL	80	u	l1	five	sixteen	t	coda	two	u	5	422	911	3418	19	305	1.9	9.84	1.9	1.9
TL	79	u	l1	four	sixteen	t	coda	two	u	5	366	942	3367	42	1122	4.2	28.05	4.2	4.2
TL	76	u	l1	one	sixteen	t	coda	two	u	5	422	883	3366	-35	427	-3.5	15.81	-3.5	3.5
TL	78	u	l1	three	sixteen	t	coda	two	u	5	381	1011	3370	-1	83	-0.1	2.77	-0.1	0.1
TL	100	vowel306	l1	five	twenty	t	coda	two	vowel306	7	559	987	3201	15	-68	1.36	-3.58	1.36	1.36
TL	99	vowel306	l1	four	twenty	t	coda	two	vowel306	7	399	937	3410	-86	68	-7.82	2.62	-7.82	7.82
TL	96	vowel306	l1	one	twenty	t	coda	two	vowel306	7	546	903	3275	-83	478	-6.92	15.42	-6.92	6.92
TL	98	vowel306	l1	three	twenty	t	coda	two	vowel306	7	520	1018	3141	21	-91	2.1	-4.79	2.1	2.1
TL	97	vowel306	l1	two	twenty	t	coda	two	vowel306	7	600	978	3317	-96	242	-8	9.68	-8	8
AB	39	p	l1	four	eight	i	complex onset	one	i	3	398	1120	3104	-230	1061	-20.91	22.57	22.57	22.57
AB	38	p	l1	three	eight	i	complex onset	one	i	3	416	1247	3159	-723	575	-72.3	19.83	19.83	19.83
AB	55	p	l1	five	eleven	o	complex onset	two	o	4	380	939	3319	-2434	40	-243.4	4	4	4
AB	54	p	l1	four	eleven	o	complex onset	two	o	4	440	1023	3392	-204	85	-20.4	7.73	7.73	7.73
AB	51	p	l1	one	eleven	o	complex onset	two	o	4	368	917	3094	-490	18	-49	2	2	2
AB	53	p	l1	three	eleven	o	complex onset	two	o	4	432	1014	3158	-1145	81	-104.09	8.1	8.1	8.1
AB	52	p	l1	two	eleven	o	complex onset	two	o	4	427	964	3255	-350	56	-35	5.6	5.6	5.6
AB	70	p	l1	five	fourteen	vowel306	complex onset	two	vowel306	7	411	1007	3302	-161	19	-16.1	1.9	1.9	1.9
AB	69	p	l1	four	fourteen	vowel306	complex onset	two	vowel306	7	441	936	3525	-198	47	-19.8	4.7	4.7	4.7
AB	66	p	l1	one	fourteen	vowel306	complex onset	two	vowel306	7	403	969	2994	-11	77	-1.1	7.7	7.7	7.7
AB	68	p	l1	three	fourteen	vowel306	complex onset	two	vowel306	7	411	921	3465	-1255	58	-125.5	5.8	5.8	5.8
AB	67	p	l1	two	fourteen	vowel306	complex onset	two	vowel306	7	369	989	3471	-2089	59	-208.9	6.56	6.56	6.56
AB	45	p	l1	five	nine	u	complex onset	two	u	5	385	963	3192	-112	-14	-11.2	-1.4	-1.4	1.4
AB	44	p	l1	four	nine	u	complex onset	two	u	5	381	942	3289	-519	5	-51.9	0.56	0.56	0.56
AB	41	p	l1	one	nine	u	complex onset	two	u	5	376	1044	3325	-729	-12	-81	-1.2	-1.2	1.2
AB	43	p	l1	three	nine	u	complex onset	two	u	5	369	867	3182	-420	-34	-42	-3.09	-3.09	3.09
AB	50	p	l1	five	tem	e	complex onset	one	e	2	400	1179	3087	-1142	458	-126.89	15.27	15.27	15.27
AB	49	p	l1	four	tem	e	complex onset	one	e	2	396	1149	3063	-400	599	-44.44	22.19	22.19	22.19
AB	46	p	l1	one	tem	e	complex onset	one	e	2	406	1023	3262	-346	926	-31.45	24.37	24.37	24.37
AB	47	p	l1	two	tem	e	complex onset	one	e	2	435	1107	3194	-211	462	-21.1	14	14	14
AB	65	p	l1	five	thirteen	a	complex onset	three	a	1	504	1148	1983	-444	391	-44.4	8.5	8.5	8.5
AB	64	p	l1	four	thirteen	a	complex onset	three	a	1	446	1068	3515	-235	552	-23.5	9.52	9.52	9.52
AB	63	p	l1	three	thirteen	a	complex onset	three	a	1	480	1054	3432	-524	203	-52.4	7	7	7
AB	62	p	l1	two	thirteen	a	complex onset	three	a	1	471	1092	3369	-958	318	-87.09	9.09	9.09	9.09
AB	60	p	l1	five	twelve	vowel303	complex onset	one	vowel303	6	570	1193	3012	-329	493	-32.9	16.43	16.43	16.43
AB	59	p	l1	four	twelve	vowel303	complex onset	one	vowel303	6	591	1094	3404	-750	630	-75	15.75	15.75	15.75
AB	56	p	l1	one	twelve	vowel303	complex onset	one	vowel303	6	436	1063	3134	-458	642	-45.8	16.05	16.05	16.05
AB	58	p	l1	three	twelve	vowel303	complex onset	one	vowel303	6	511	1132	3215	-453	541	-45.3	18.66	18.66	18.66
AB	57	p	l1	two	twelve	vowel303	complex onset	one	vowel303	6	447	1073	3178	-2776	678	-308.44	21.19	21.19	21.19
AC	36	p	l1	one	eight	i	complex onset	one	i	3	342	1161	2798	-212	820	-23.56	23.43	23.43	23.43
AC	37	p	l1	two	eight	i	complex onset	one	i	3	424	1385	2993	-510	699	-51	27.96	27.96	27.96
AC	55	p	l1	five	eleven	o	complex onset	two	o	4	426	981	2889	-767	17	-85.22	1.89	1.89	1.89
AC	54	p	l1	four	eleven	o	complex onset	two	o	4	461	1025	2959	-899	-3	-89.9	-0.3	-0.3	0.3
AC	51	p	l1	one	eleven	o	complex onset	two	o	4	362	970	2993	-440	2	-44	0.18	0.18	0.18
AC	53	p	l1	three	eleven	o	complex onset	two	o	4	416	1014	3038	-1414	-6	-141.4	-0.55	-0.55	0.55
AC	52	p	l1	two	eleven	o	complex onset	two	o	4	481	1012	3022	-393	9	-39.3	1	1	1
AC	70	p	l1	five	fourteen	vowel306	complex onset	two	vowel306	7	457	749	2785	-1078	89	-119.78	8.9	8.9	8.9
AC	69	p	l1	four	fourteen	vowel306	complex onset	two	vowel306	7	505	930	3015	-411	19	-45.67	1.73	1.73	1.73
AC	66	p	l1	one	fourteen	vowel306	complex onset	two	vowel306	7	400	923	2843	-521	103	-52.1	7.92	7.92	7.92
AC	68	p	l1	three	fourteen	vowel306	complex onset	two	vowel306	7	394	757	3003	-593	123	-59.3	8.2	8.2	8.2
AC	67	p	l1	two	fourteen	vowel306	complex onset	two	vowel306	7	420	975	2793	-651	74	-65.1	4.63	4.63	4.63
AC	45	p	l1	five	nine	u	complex onset	two	u	5	331	1004	2951	-1268	-37	-126.8	-3.7	-3.7	3.7
AC	44	p	l1	four	nine	u	complex onset	two	u	5	336	1047	3144	-740	-13	-74	-1.18	-1.18	1.18
AC	41	p	l1	one	nine	u	complex onset	two	u	5	478	971	3036	-77	132	-9.63	11	11	11
AC	43	p	l1	three	nine	u	complex onset	two	u	5	348	1045	3016	-1030	-19	-103	-1.9	-1.9	1.9
AC	42	p	l1	two	nine	u	complex onset	two	u	5	385	1023	3043	-1407	-40	-140.7	-4	-4	4
AC	46	p	l1	one	tem	e	complex onset	one	e	2	537	1548	2844	109	226	10.9	22.6	22.6	22.6
AC	48	p	l1	three	tem	e	complex onset	one	e	2	391	1341	2935	-683	427	-75.89	26.69	26.69	26.69
AC	47	p	l1	two	tem	e	complex onset	one	e	2	553	1691	2906	-457	55	-30.47	5	5	5
AC	64	p	l1	four	thirteen	a	complex onset	three	a	1	526	1054	2947	-55	275	-5.5	6.4	6.4	6.4
AC	61	p	l1	one	thirteen	a	complex onset	three	a	1	359	1030	2879	-401	176	-40.1	4.19	4.19	4.19
AC	63	p	l1	three	thirteen	a	complex onset	three	a	1	386	1050	2994	-913	311	-91.3	6.22	6.22	6.22
AC	62	p	l1	two	thirteen	a	complex onset	three	a	1	418	1085	2699	-587	160	-58.7	5.71	5.71	5.71
AC	60	p	l1	five	twelve	vowel303	complex onset	one	vowel303	6	400	1140	3036	-426	355	-47.33	14.79	14.79	14.79
AC	59	p	l1	four	twelve	vowel303	complex onset	one	vowel303	6	541	1159	3061	-195	327	-21.67	11.68	11.68	11.68
AC	56	p	l1	one	twelve	vowel303	complex onset	one	vowel303	6	419	964	2954	-487	576	-48.7	16.46	16.46	16.46
AC	58	p	l1	three	twelve	vowel303	complex onset	one	vowel303	6	552	1221	3064	-736	395	-66.91	11.62	11.62	11.62
AC	57	p	l1	two	twelve	vowel303	complex onset	one	vowel303	6	514	1150	3048	-569	382	-56.9	14.69	14.69	14.69
AS	55	p	l1	five	eleven	o	complex onset	two	o	4	339	808	3193	-1581	51	-143.73	5.67	5.67	5.67
AS	54	p	l1	four	eleven	o	complex onset	two	o	4	407	1152	3361	2	-160	0.22	-13.33	-13.33	13.33
AS	51	p	l1	one	eleven	o	complex onset	two	o	4	436	878	3372	-2347	37	-260.78	3.7	3.7	3.7
AS	53	p	l1	three	eleven	o	complex onset	two	o	4	387	845	3203	-1439	46	-143.9	3.83	3.83	3.83
AS	61	p	l1	one	thirteen	a	complex onset	three	a	1	644	1182	2675	-134	35	-13.4	3.5	3.5	3.5
AS	62	p	l1	two	thirteen	a	complex onset	three	a	1	452	1015	2991	-159	46	-15.9	3.07	3.07	3.07
AS	67	p	l1	two	thirteen	vowel306	complex onset	two	vowel306	7	399	898	3369	-116	-3	-11.6	-0.27	-0.27	0.27
AS	56	p	l1	one	twelve	vowel303	complex onset	one	vowel303	6	664	1281	2794	68	540	6.8	19.29	19.29	19.29
AS	58	p	l1	three	twelve	vowel303	complex onset	one	vowel303	6	495	1044	3131	-420	676	-46.67	13	13	13
AS	57	p	l1	two	twelve	vowel303	complex onset	one	vowel303	6	482	1206	3080	-449	660	-44.9	18.33	18.33	18.33
DS	40	p	l1	five	eight	i	complex onset	one	i	3	368	1302	3005	-66	419	-6.6	23.28	23.28	23.28
DS	36	p	l1	one	eight	i	complex onset	one	i	3	292	1190	2991	-124	704	-12.4	24.28	24.28	24.28
DS	38	p	l1	three	eight	i	complex onset	one	i	3	323	1411	3133	-1704	368	-189.33	19.37	19.37	19.37
DS	37	p	l1	two	eight	i	complex onset	one	i	3	376	1303	2989	-1738	623	-173.8	28.32	28.32	28.32
DS	55	p	l1	five	eleven	o	complex onset	two	o	4	379	943	3290	-945	23	-63	2.09	2.09	2.09
DS	54	p	l1	four	eleven	o	complex onset	two	o	4	390	924	3288	-263	71	-26.3	7.1	7.1	7.1
DS	51	p	l1	one	eleven	o	complex onset	two	o	4	424	803	3339	-328	30	-29.82	3	3	3
DS	53	p	l1	three	eleven	o	complex onset	two	o	4	402	887	3270	-367	63	-45.88	6.3	6.3	6.3
DS	52	p	l1	two	eleven	o	complex onset	two	o	4	385	995	3217	-928	23	-92.8	2.09	2.09	2.09
DS	70	p	l1	five	fourteen	vowel306	complex onset	two	vowel306	7	486	1037	3220	-292	25	-36.5	2.27	2.27	2.27
DS	69	p	l1	four	fourteen	vowel306	complex onset	two	vowel306	7	548	1007	3192	-441	33	-44.1	3.3	3.3	3.3
DS	66	p	l1	one	fourteen	vowel306	complex onset	two	vowel306	7	419	942	3231	-475	39	-47.5	3.9	3.9	3.9
DS	68	p	l1	three	fourteen	vowel306	complex onset	two	vowel306	7	531	1143	3152	-605	81	-60.5	8.1	8.1	8.1
DS	67	p	l1	two	fourteen	vowel306	complex onset	two	vowel306	7	402	991	3130	-18	35	-1.8	3.5	3.5	3.5
DS	45	p	l1	five	nine	u	complex onset	two	u	5	357	1248	2901	-365	-35	-36.5	-3.5	-3.5	3.5
DS	44	p	l1	four	nine	u	complex onset	two	u	5	368	942	3220	-1508	-36	-150.8	-3.6	-3.6	3.6
DS	41	p	l1	one	nine	u	complex onset	two	u	5	273	991	3170	-1726	1	-172.6	0.1	0.1	0.1
DS	43	p	l1	three	nine	u	complex onset	two	u	5	348	1145	3153	-170	11	-17	1.1	1.1	1.1
DS	42	p	l1	two	nine	u	complex onset	two	u	5	348	939	3240	-51	36	-5.1	3.6	3.6	3.6
DS	50	p	l1	five	tem	e	complex onset	one	e	2	473	1235	3093	-836	359	-83.6	11.22	11.22	11.22
DS	49	p	l1	four	tem	e	complex onset	one	e	2	431	1225	3153	-2059	320	-187.18	10.67	10.67	10.67
DS	46	p	l1	one	tem	e	complex onset	one	e	2	330	1074	3072	-326	626	-32.6	17.39	17.39	17.39
DS	48	p	l1	three	tem	e	complex onset	one	e	2	437	1244	2980	-200	373	-22.22	11.66	11.66	11.66
DS	47	p	l1	two	tem	e	complex onset	one	e	2	495	1516	2876	-1333	68	-133.3	6.8	6.8	6.8
DS	65	p	l1	five	thirteen	a	complex onset	three	a	1	585	1207	3063	-846	60	-94	6	6	6
DS	64	p	l1	four	thirteen	a	complex onset	three	a	1	466	1316	3060	-211	36	-21.1	3.27	3.27	3.27
DS	61	p	l1	one	thirteen	a	complex onset	three	a	1	366	1012	3182	-330	62	-33	5.64	5.64	5.64
DS	63	p	l1	three	thirteen	a	complex onset	three	a	1	517	1101	3110	-473	69	-47.3	6.9	6.9	6.9
DS	62	p	l1	two	thirteen	a	complex onset	three	a	1	424	1171	3087	-208	103	-23.11	9.36	9.36	9.36
DS	60	p	l1	five	twelve	vowel303	complex onset	one	vowel303	6	459	1113	3116	-189	446	-23.63	15.38	15.38	15.38
DS	59	p	l1	four	twelve	vowel303	complex onset	one	vowel303	6	480	1216	2996	-165	214	-16.5	9.3	9.3	9.3
DS	56	p	l1	one	twelve	vowel303	complex onset	one	vowel303	6	378	915	3355	-748	640	-44	12.08	12.08	12.08
DS	58	p	l1	three	twelve	vowel303	complex onset	one	vowel303	6	573	1345	2881	-254	262	-25.4	12.48	12.48	12.48
DS	57	p	l1	two	twelve	vowel303	complex onset	one	vowel303	6	531	1179	3017	-595	300	-59.5	9.38	9.38	9.38
FS	40	p	l1	five	eight	i	complex onset	one	i	3	332	1040	2537	-245	560	-24.5	46.67	46.67	46.67
FS	39	p	l1	four	eight	i	complex onset	one	i	3	341	1059	2664	-281	94	-25.55	6.71	6.71	6.71
FS	36	p	l1	one	eight	i	complex onset	one	i	3	445	1623	3161	-113	298	-11.3	11.92	11.92	11.92
FS	55	p	l1	five	eleven	o	complex onset	two	o	4	423	819	2709	-1413	-45	-141.3	-4.09	-4.09	4.09
FS	54	p	l1	four	eleven	o	complex onset	two	o	4	389	776	2791	-1988	8	-220.89	0.8	0.8	0.8
FS	51	p	l1	one	eleven	o	complex onset	two	o	4	396	883	2667	-206	24	-20.6	2.4	2.4	2.4
FS	53	p	l1	three	eleven	o	complex onset	two	o	4	453	864	2709	-1591	12	-176.78	1	1	1
FS	52	p	l1	two	eleven	o	complex onset	two	o	4	387	741	2888	17	54	1.7	5.4	5.4	5.4
FS	70	p	l1	five	fourteen	vowel306	complex onset	two	vowel306	7	387	868	2833	-793	86	-79.3	6.62	6.62	6.62
FS	66	p	l1	one	fourteen	vowel306	complex onset	two	vowel306	7	374	787	2759	754	89	75.4	5.93	5.93	5.93
FS	68	p	l1	three	fourteen	vowel306	complex onset	two	vowel306	7	413	825	2635	-1077	125	-107.7	5.68	5.68	5.68
FS	67	p	l1	two	fourteen	vowel306	complex onset	two	vowel306	7	399	737	2685	-1647	129	-164.7	6.45	6.45	6.45
FS	41	p	l1	one	nine	u	complex onset	two	u	5	323	884	3091	-88	39	-8.8	3.9	3.9	3.9
FS	48	p	l1	four	tem	e	complex onset	one	e	2	330	893	2608	712	493	71.2	23.48	23.48	23.48
FS	47	p	l1	three	tem	e	complex onset	one	e	2	462	1345	3074	397	900	39.7	32.14	32.14	32.14
FS	46	p	l1	two	tem	e	complex onset	one	e	2	349	879	2989	-171	228	-17.1	12	12	12
FS	65	p	l1	five	thirteen	a	complex onset	three	a	1	395	845	2642	-72	99	-7.2	6.19	6.19	6.19
FS	64	p	l1	four	thirteen	a	complex onset	three	a	1	363	845	2736	31	197	3.1	7.58	7.58	7.58
FS	61	p	l1	one	thirteen	a	complex onset	three	a	1	388	893	2584	-1760	117	-176	6.16	6.16	6.16
FS	63	p	l1	three	thirteen	a	complex onset	three	a	1	379	743	2873	-1677	209	-167.7	7.21	7.21	7.21
FS	62	p	l1	two	thirteen	a	complex onset	three	a	1	396	802	2627	-289	95	-28.9	3.8	3.8	3.8
FS	60	p	l1	five	twelve	vowel303	complex onset	one	vowel303	6	777	2582	3472	-419	340	-41.9	12.14	12.14	12.14
FS	59	p	l1	four	twelve	vowel303	complex onset	one	vowel303	6	411	870	2560	181	250	18.1	10	10	10
FS	58	p	l1	three	twelve	vowel303	complex onset	one	vowel303	6	378	912	2677	-264	363	-29.33	11	11	11
LP	40	p	l1	five	eight	i	complex onset	one	i	3	353	1191	2611	-1478	474	-147.8	29.63	29.63	29.63
LP	39	p	l1	four	eight	i	complex onset	one	i	3	316	1247	2525	-1227	463	-122.7	24.37	24.37	24.37
LP	36	p	l1	one	eight	i	complex onset	one	i	3	349	1076	2548	-980	364	-98	17.33	17.33	17.33
LP	37	p	l1	two	eight	i	complex onset	one	i	3	316	1126	2650	-1117	470	-111.7	22.38	22.38	22.38
LP	51	p	l1	one	eleven	o	complex onset	two	o	4	337	894	2138	-61	-32	-6.1	-3.2	-3.2	3.2
LP	52	p	l1	two	eleven	o	complex onset	two	o	4	326	944	2342	-359	-1	-35.9	-0.1	-0.1	0.1
LP	69	p	l1	four	fourteen	vowel306	complex onset	two	vowel306	7	368	963	2215	-18	40	-1.8	4	4	4
LP	66	p	l1	one	fourteen	vowel306	complex onset	two	vowel306	7	422	987	2386	-255	25	-25.5	2.5	2.5	2.5
LP	68	p	l1	three	fourteen	vowel306	complex onset	two	vowel306	7	375	970	2243	-1076	1	-107.6	0.1	0.1	0.1
LP	44	P	l1	four	nine	u	complex onset	two	u	5	317	1047	2081	-207	-69	-25.88	-6.9	-6.9	6.9
LP	41	p	l1	one	nine	u	complex onset	two	u	5	327	933	2077	-976	-10	-97.6	-1	-1	1
LP	42	p	l1	two	nine	u	complex onset	two	u	5	307	1036	1897	-1302	-135	-130.2	-13.5	-13.5	13.5
LP	50	p	l1	five	tem	e	complex onset	one	e	2	351	1101	2471	-229	404	-22.9	15.54	15.54	15.54
LP	49	p	l1	four	tem	e	complex onset	one	e	2	403	927	2428	-1305	109	-130.5	5.19	5.19	5.19
LP	46	p	l1	one	tem	vowel303	complex onset	one	vowel303	6	375	1075	2511	-858	152	-85.8	10.86	10.86	10.86
LP	48	p	l1	three	tem	vowel303	complex onset	one	vowel303	6	365	1047	2378	-987	165	-98.7	11	11	11
LP	47	p	l1	two	tem	vowel303	complex onset	one	vowel303	6	368	1016	2514	-1378	254	-137.8	15.88	15.88	15.88
LP	64	p	l1	four	thirteen	a	complex onset	three	a	1	472	1023	2349	-644	132	-64.4	7.33	7.33	7.33
LP	61	p	l1	one	thirteen	a	complex onset	three	a	1	447	958	2286	-901	146	-90.1	6.35	6.35	6.35
LP	63	p	l1	three	thirteen	a	complex onset	three	a	1	487	1019	2340	-804	57	-80.4	3	3	3
LP	60	p	l1	five	twelve	vowel303	complex onset	one	vowel303	6	421	973	2372	-1247	218	-124.7	13.63	13.63	13.63
LP	59	p	l1	four	twelve	vowel303	complex onset	one	vowel303	6	431	1044	2309	-841	162	-84.1	9.53	9.53	9.53
LP	56	p	l1	one	twelve	vowel303	complex onset	one	vowel303	6	415	1032	2391	-575	200	-57.5	8.7	8.7	8.7
LP	58	p	l1	three	twelve	vowel303	complex onset	one	vowel303	6	419	1041	2369	-977	316	-97.7	13.17	13.17	13.17
LP	57	p	l1	two	twelve	vowel303	complex onset	one	vowel303	6	427	1026	2302	-581	134	-58.1	6.09	6.09	6.09
PM	40	p	l1	five	eight	i	complex onset	one	i	3	331	972	2935	-208	749	-20.8	17.42	17.42	17.42
PM	39	p	l1	four	eight	i	complex onset	one	i	3	305	994	2756	803	754	89.22	21.54	21.54	21.54
PM	36	p	l1	one	eight	i	complex onset	one	i	3	333	1019	2947	4	558	0.44	21.46	21.46	21.46
PM	38	p	l1	three	eight	i	complex onset	one	i	3	362	999	2804	-1539	779	-153.9	23.61	23.61	23.61
PM	37	p	l1	two	eight	i	complex onset	one	i	3	314	1024	2881	-1205	722	-133.89	20.06	20.06	20.06
PM	70	p	l1	five	fourteen	vowel306	complex onset	two	vowel306	7	398	841	2798	-139	-4	-13.9	-0.44	-0.44	0.44
PM	69	p	l1	four	fourteen	vowel306	complex onset	two	vowel306	7	407	1077	2839	-203	51	-20.3	5.1	5.1	5.1
PM	66	p	l1	one	fourteen	vowel306	complex onset	two	vowel306	7	354	824	2848	-642	28	-58.36	2.55	2.55	2.55
PM	68	p	l1	three	fourteen	vowel306	complex onset	two	vowel306	7	420	1528	3104	-394	62	-39.4	5.64	5.64	5.64
PM	50	p	l1	five	tem	e	complex onset	one	e	2	351	932	2843	134	268	14.89	12.18	12.18	12.18
PM	49	p	l1	four	tem	e	complex onset	one	e	2	370	806	2722	27	534	2.7	16.18	16.18	16.18
PM	46	p	l1	one	tem	e	complex onset	one	e	2	272	1049	2644	-973	475	-97.3	19	19	19
PM	48	p	l1	three	tem	e	complex onset	one	e	2	369	829	2739	826	456	91.78	15.72	15.72	15.72
PM	47	p	l1	two	tem	e	complex onset	one	e	2	302	868	2715	1253	465	125.3	17.22	17.22	17.22
PM	65	p	l1	five	thirteen	a	complex onset	three	a	1	338	777	2775	553	78	55.3	8.67	8.67	8.67
PM	64	p	l1	four	thirteen	a	complex onset	three	a	1	409	949	2637	551	82	55.1	6.83	6.83	6.83
PM	63	p	l1	three	thirteen	a	complex onset	three	a	1	431	884	2695	-44	62	-4.4	6.2	6.2	6.2
PM	62	p	l1	two	thirteen	a	complex onset	three	a	1	442	849	2598	198	49	19.8	4.9	4.9	4.9
PM	60	p	l1	five	twelve	vowel303	complex onset	one	vowel303	6	415	840	2672	1060	462	81.54	12.83	12.83	12.83
PM	59	p	l1	four	twelve	vowel303	complex onset	one	vowel303	6	455	878	2674	20	483	2	12.71	12.71	12.71
PM	56	p	l1	one	twelve	vowel303	complex onset	one	vowel303	6	488	939	2689	-39	356	-3.55	12.28	12.28	12.28
PM	58	p	l1	three	twelve	vowel303	complex onset	one	vowel303	6	462	708	2799	-936	595	-93.6	13.52	13.52	13.52
PM	57	p	l1	two	twelve	vowel303	complex onset	one	vowel303	6	493	708	2797	928	641	92.8	15.26	15.26	15.26
PO	55	p	l1	five	eleven	o	complex onset	two	o	4	382	744	2967	-332	23	-36.89	2.3	2.3	2.3
PO	54	p	l1	four	eleven	o	complex onset	two	o	4	380	1026	2850	-955	40	-106.11	4	4	4
PO	51	p	l1	one	eleven	o	complex onset	two	o	4	414	935	2932	-1177	30	-117.7	3	3	3
PO	53	p	l1	three	eleven	o	complex onset	two	o	4	380	933	2821	38	74	3.8	6.73	6.73	6.73
PO	52	p	l1	two	eleven	o	complex onset	two	o	4	388	826	2919	284	48	31.56	4.8	4.8	4.8
PO	69	p	l1	four	fourteen	vowel306	complex onset	two	vowel306	7	362	930	3147	-607	88	-55.18	6.77	6.77	6.77
PO	66	p	l1	one	fourteen	vowel306	complex onset	two	vowel306	7	548	1035	2962	-609	1	-60.9	0.1	0.1	0.1
PO	68	p	l1	three	fourteen	vowel306	complex onset	two	vowel306	7	399	899	3228	162	65	16.2	6.5	6.5	6.5
PO	67	p	l1	two	fourteen	vowel306	complex onset	two	vowel306	7	532	1075	2882	-1249	-1	-124.9	-0.1	-0.1	0.1
PO	41	p	l1	one	nine	u	complex onset	two	u	5	343	1019	3036	21	-75	1.91	-7.5	-7.5	7.5
PO	49	p	l1	four	tem	vowel303	complex onset	one	vowel303	6	428	1155	2840	-951	150	-95.1	12.5	12.5	12.5
PO	46	p	l1	one	tem	e	complex onset	one	e	2	416	1363	2928	-497	177	-49.7	14.75	14.75	14.75
PO	47	p	l1	two	tem	e	complex onset	one	e	2	445	1457	2926	-1027	37	-114.11	4.11	4.11	4.11
PO	64	p	l1	four	thirteen	a	complex onset	three	a	1	611	1124	2926	-37	-1	-3.36	-0.11	-0.11	0.11
PO	61	p	l1	one	thirteen	a	complex onset	three	a	1	610	1136	3016	109	36	10.9	3.27	3.27	3.27
PO	63	p	l1	three	thirteen	a	complex onset	three	a	1	445	959	2995	-643	48	-64.3	4.8	4.8	4.8
PO	62	p	l1	two	thirteen	a	complex onset	three	a	1	514	988	2942	-674	33	-61.27	3	3	3
PO	59	p	l1	four	twelve	vowel303	complex onset	one	vowel303	6	537	1226	2833	-388	103	-38.8	9.36	9.36	9.36
PO	56	p	l1	one	twelve	vowel303	complex onset	one	vowel303	6	505	1142	2780	-852	102	-85.2	10.2	10.2	10.2
PO	58	p	l1	three	twelve	vowel303	complex onset	one	vowel303	6	570	1268	2701	18	44	1.8	3.38	3.38	3.38
PO	57	p	l1	two	twelve	vowel303	complex onset	one	vowel303	6	460	916	2859	-222	342	-22.2	11.4	11.4	11.4
RA	39	p	l1	four	eight	i	complex onset	one	i	3	321	1155	2527	-1247	693	-113.36	19.25	19.25	19.25
RA	36	p	l1	one	eight	i	complex onset	one	i	3	342	877	2630	266	967	26.6	30.22	30.22	30.22
RA	37	p	l1	two	eight	i	complex onset	one	i	3	321	1022	2559	-951	696	-95.1	24.86	24.86	24.86
RA	66	p	l1	one	fourteen	vowel306	complex onset	two	vowel306	7	515	737	2915	-1299	89	-129.9	6.36	6.36	6.36
RA	68	p	l1	three	fourteen	vowel306	complex onset	two	vowel306	7	350	1225	3237	-759	71	-75.9	7.89	7.89	7.89
RA	49	p	l1	four	tem	vowel303	complex onset	one	vowel303	6	392	740	2813	-318	341	-31.8	9.74	9.74	9.74
RA	48	p	l1	three	tem	vowel303	complex onset	one	vowel303	6	358	913	2793	-533	338	-53.3	9.39	9.39	9.39
RA	65	p	l1	five	thirteen	a	complex onset	three	a	1	338	746	3186	-1004	52	-100.4	4.73	4.73	4.73
RA	64	p	l1	four	thirteen	a	complex onset	three	a	1	430	876	2860	-1178	86	-117.8	5.06	5.06	5.06
RA	61	p	l1	one	thirteen	a	complex onset	three	a	1	440	880	2905	-1549	220	-154.9	6.29	6.29	6.29
RA	63	p	l1	three	thirteen	a	complex onset	three	a	1	463	938	2836	-1332	150	-133.2	8.33	8.33	8.33
RA	62	p	l1	two	thirteen	a	complex onset	three	a	1	445	915	2901	-905	175	-90.5	6.48	6.48	6.48
RA	60	p	l1	five	twelve	vowel303	complex onset	one	vowel303	6	400	887	2938	-767	371	-69.73	9.05	9.05	9.05
RA	59	p	l1	four	twelve	vowel303	complex onset	one	vowel303	6	396	840	2977	-916	483	-101.78	10.28	10.28	10.28
RA	56	p	l1	one	twelve	vowel303	complex onset	one	vowel303	6	404	795	2866	-762	572	-76.2	11.44	11.44	11.44
RA	58	p	l1	three	twelve	vowel303	complex onset	one	vowel303	6	405	927	2742	-361	357	-36.1	10.82	10.82	10.82
RA	57	p	l1	two	twelve	vowel303	complex onset	one	vowel303	6	388	794	2910	-576	455	-64	10.34	10.34	10.34
TL	67	p	l1	two	fourteen	vowel306	complex onset	two	vowel306	7	331	1027	3231	-1804	-37	-164	-3.7	-3.7	3.7
TL	65	p	l1	five	thirteen	a	complex onset	three	a	1	432	1131	2960	-221	108	-22.1	8.31	8.31	8.31
TL	61	p	l1	one	thirteen	a	complex onset	three	a	1	405	1204	3135	-118	111	-13.11	9.25	9.25	9.25
TL	63	p	l1	three	thirteen	a	complex onset	three	a	1	404	1159	3008	-1054	64	-95.82	6.4	6.4	6.4
TL	62	p	l1	two	thirteen	a	complex onset	three	a	1	396	1014	3019	-851	117	-85.1	11.7	11.7	11.7
AB	25	6	l1	five	five	vowel303	onset	one	vowel303	6	382	1060	2803	-102	569	-6.38	25.86	25.86	25.86
AB	24	6	l1	four	five	vowel303	onset	one	vowel303	6	398	1125	2400	-55	534	-6.11	28.11	28.11	28.11
AB	21	6	l1	one	five	vowel303	onset	one	vowel303	6	401	1181	2876	-199	570	-5.38	24.78	24.78	24.78
AB	23	6	l1	three	five	vowel303	onset	one	vowel303	6	423	1094	2013	-82	741	-6.83	25.55	25.55	25.55
AB	22	6	l1	two	five	vowel303	onset	one	vowel303	6	405	1276	3062	75	158	2.59	9.29	9.29	9.29
AB	20	6	l1	five	four	o	onset	two	o	4	353	932	3468	-59	19	-5.9	1.73	1.73	1.73
AB	19	6	l1	four	four	o	onset	two	o	4	389	930	3341	-42	12	-4.2	1.33	1.33	1.33
AB	17	6	l1	two	four	o	onset	two	o	4	388	879	3450	-125	-19	-6.58	-2.11	-2.11	2.11
AB	4	a	l1	four	one	i	onset	one	i	3	364	1201	2615	3	555	0.3	20.56	20.56	20.56
AB	2	6	l1	two	one	i	onset	one	i	3	388	1153	2798	-172	1274	-12.29	30.33	30.33	30.33
AB	35	6	l1	five	seven	vowel306	onset	two	vowel306	7	433	1010	3503	-277	137	-7.49	6.23	6.23	6.23
AB	34	6	l1	four	seven	vowel306	onset	two	vowel306	7	393	921	3411	-355	152	-8.88	5.24	5.24	5.24
AB	31	6	l1	one	seven	vowel306	onset	two	vowel306	7	414	900	3599	-407	95	-9.47	5.28	5.28	5.28
AB	33	6	l1	three	seven	vowel306	onset	two	vowel306	7	426	909	3485	-333	138	-8.12	4.93	4.93	4.93
AB	32	6	l1	two	seven	vowel306	onset	two	vowel306	7	484	945	3466	-411	79	-10.28	5.27	5.27	5.27
AB	30	6	l1	five	six	a	onset	three	a	1	489	955	2716	-70	204	-8.75	8.16	8.16	8.16
AB	29	6	l1	four	six	a	onset	three	a	1	510	1020	3524	-46	210	-3.83	7.78	7.78	7.78
AB	26	6	l1	one	six	a	onset	three	a	1	410	987	2417	-261	122	-9.32	4.88	4.88	4.88
AB	28	6	l1	three	six	a	onset	three	a	1	442	948	2516	-10	203	-0.91	7.81	7.81	7.81
AB	27	6	l1	two	six	a	onset	three	a	1	447	1032	3505	-36	256	-4	9.85	9.85	9.85
AB	15	6	l1	five	three	e	onset	one	e	2	381	1154	1861	-14	527	-1.27	23.95	23.95	23.95
AB	14	6	l1	four	three	e	onset	one	e	2	412	1270	3141	26	469	2.17	26.06	26.06	26.06
AB	11	6	l1	one	three	e	onset	one	e	2	382	1119	3190	3	673	0.13	23.21	23.21	23.21
AB	13	6	l1	three	three	e	onset	one	e	2	414	1302	2817	84	482	5.6	22.95	22.95	22.95
AB	12	6	l1	two	three	e	onset	one	e	2	382	1255	3113	-67	592	-1.6	18.5	18.5	18.5
AB	10	6	l1	five	two	u	onset	two	u	5	347	1022	3208	-172	39	-7.48	3.9	3.9	3.9
AB	9	6	l1	four	two	u	onset	two	u	5	364	920	3288	-321	-6	-8.45	-0.55	-0.55	0.55
AB	8	6	l1	three	two	u	onset	two	u	5	388	1006	3091	-122	-90	-5.3	-10	-10	10
AC	25	6	l1	five	five	e	onset	one	e	2	313	1090	3293	-69	509	-8.63	15.42	15.42	15.42
AC	21	6	l1	one	five	e	onset	one	e	2	577	1066	3173	-48	572	-6	17.88	17.88	17.88
AC	22	6	l1	two	five	e	onset	one	e	2	367	1049	3303	4	529	0.4	21.16	21.16	21.16
AC	20	6	l1	five	four	o	onset	two	o	4	327	875	3294	-28	-15	-2.8	-1.5	-1.5	1.5
AC	19	6	l1	four	four	o	onset	two	o	4	404	955	3037	-6	-5	-0.75	-0.56	-0.56	0.56
AC	16	6	l1	one	four	o	onset	two	o	4	343	1019	3039	-49	21	-7	1.91	1.91	1.91
AC	17	6	l1	two	four	o	onset	two	o	4	366	1015	3136	-79	57	-7.18	5.7	5.7	5.7
AC	3	6	l1	three	one	i	onset	one	i	3	439	1187	2984	7	788	0.88	25.42	25.42	25.42
AC	35	6	l1	five	seven	vowel306	onset	two	vowel306	7	368	956	3251	-59	-7	-7.38	-0.78	-0.78	0.78
AC	34	6	l1	four	seven	vowel306	onset	two	vowel306	7	433	1034	3056	-72	8	-3.79	0.8	0.8	0.8
AC	31	6	l1	one	seven	vowel306	onset	two	vowel306	7	432	982	2965	-78	30	-7.09	3	3	3
AC	33	6	l1	three	seven	vowel306	onset	two	vowel306	7	412	1029	2903	-1	29	-0.1	2.9	2.9	2.9
AC	32	6	l1	two	seven	vowel306	onset	two	vowel306	7	451	1032	3061	-77	12	-5.92	1.2	1.2	1.2
AC	30	6	l1	five	six	a	onset	three	a	1	409	1127	3079	-19	120	-1.73	10	10	10
AC	29	6	l1	four	six	a	onset	three	a	1	561	1049	2884	-21	132	-1.91	6	6	6
AC	26	6	l1	one	six	a	onset	three	a	1	607	1066	2950	-37	117	-4.11	6.88	6.88	6.88
AC	28	6	l1	three	six	a	onset	three	a	1	585	1049	2874	3	9	0.13	1.13	1.13	1.13
AC	27	6	l1	two	six	a	onset	three	a	1	580	976	2996	-56	125	-7	8.93	8.93	8.93
AC	15	6	l1	five	three	e	onset	one	e	2	411	984	3194	2	611	0.18	19.09	19.09	19.09
AC	11	6	l1	one	three	e	onset	one	e	2	480	1140	3175	-38	618	-2.92	17.66	17.66	17.66
AC	13	6	l1	three	three	e	onset	one	e	2	513	1089	3206	-9	492	-0.9	18.22	18.22	18.22
AC	12	6	l1	two	three	e	onset	one	e	2	397	1064	3180	5	424	0.56	19.27	19.27	19.27
AS	23	6	l1	three	five	e	onset	one	e	2	462	980	3362	-305	947	-12.71	18.21	18.21	18.21
AS	20	6	l1	five	four	o	onset	two	o	4	252	926	3327	-108	0	-4.5	0	0	0
AS	35	6	l1	five	seven	vowel306	onset	two	vowel306	7	419	904	3424	-388	24	-7.92	2.18	2.18	2.18
AS	31	6	l1	one	seven	vowel306	onset	two	vowel306	7	467	952	3061	-318	130	-9.09	5.2	5.2	5.2
AS	30	6	l1	five	six	a	onset	three	a	1	466	983	3057	-164	86	-14.91	4.3	4.3	4.3
AS	29	6	l1	four	six	a	onset	three	a	1	372	1011	3234	-22	138	-2.2	5.52	5.52	5.52
AS	26	6	l1	one	six	a	onset	three	a	1	495	1122	2917	-66	201	-3	6.7	6.7	6.7
AS	28	6	l1	three	six	a	onset	three	a	1	527	985	3135	-43	163	-4.3	9.06	9.06	9.06
AS	27	6	l1	two	six	a	onset	three	a	1	508	806	3002	-195	315	-6.5	9.55	9.55	9.55
AS	11	6	l1	one	three	e	onset	one	e	2	468	1005	3165	-238	984	-6.43	17.89	17.89	17.89
AS	13	6	l1	three	three	e	onset	one	e	2	445	944	3454	-230	873	-7.19	16.79	16.79	16.79
AS	12	6	l1	two	three	e	onset	one	e	2	258	969	2719	-147	652	-7	14.82	14.82	14.82
DS	21	6	l1	one	five	e	onset	one	e	2	477	1130	3167	-68	498	-5.23	17.17	17.17	17.17
DS	22	6	l1	two	five	vowel303	onset	one	vowel303	6	410	1084	3280	-76	675	-8.44	21.09	21.09	21.09
DS	20	6	l1	five	four	o	onset	two	o	4	357	1002	3220	-19	41	-1.9	4.1	4.1	4.1
DS	19	6	l1	four	four	o	onset	two	o	4	382	960	3228	-35	-19	-3.89	-1.9	-1.9	1.9
DS	16	6	l1	one	four	o	onset	two	o	4	368	937	3259	-44	8	-4.89	0.89	0.89	0.89
DS	18	6	l1	three	four	o	onset	two	o	4	313	941	3234	-108	5	-3.86	0.5	0.5	0.5
DS	17	6	l1	two	four	o	onset	two	o	4	364	943	3283	-26	-17	-2.89	-1.7	-1.7	1.7
DS	35	6	l1	five	seven	vowel306	onset	two	vowel306	7	439	1095	3127	-158	15	-9.88	1.5	1.5	1.5
DS	34	6	l1	four	seven	vowel306	onset	two	vowel306	7	452	1023	3052	-38	45	-3.8	4.5	4.5	4.5
DS	31	6	l1	one	seven	vowel306	onset	two	vowel306	7	420	1050	3221	-135	20	-6.75	2	2	2
DS	33	6	l1	three	seven	vowel306	onset	two	vowel306	7	445	1058	3141	-29	27	-2.9	2.7	2.7	2.7
DS	32	6	l1	two	seven	vowel306	onset	two	vowel306	7	358	1108	2981	-31	28	-3.1	2.8	2.8	2.8
DS	30	6	l1	five	six	a	onset	three	a	1	471	950	3310	-103	164	-9.36	8.2	8.2	8.2
DS	29	6	l1	four	six	a	onset	three	a	1	445	1066	3277	-83	148	-5.19	5.48	5.48	5.48
DS	26	6	l1	one	six	a	onset	three	a	1	393	1049	3190	-84	224	-5.25	7.72	7.72	7.72
DS	28	6	l1	three	six	a	onset	three	a	1	479	1072	3147	-21	137	-2.1	9.79	9.79	9.79
DS	27	6	l1	two	six	a	onset	three	a	1	481	1079	3269	-27	192	-2.08	7.38	7.38	7.38
DS	14	6	l1	four	three	e	onset	one	e	2	422	1135	3008	-40	560	-3.64	18.67	18.67	18.67
DS	11	6	l1	one	three	e	onset	one	e	2	407	1192	3124	-10	540	-1	18.62	18.62	18.62
DS	12	6	l1	two	three	e	onset	one	e	2	413	1152	3258	-55	406	-5	15.04	15.04	15.04
DS	7	6	l1	two	two	u	onset	two	u	5	357	1032	3035	-168	12	-11.2	1.2	1.2	1.2
FS	24	6	l1	four	five	e	onset	one	e	2	357	905	2669	-6	569	-0.6	22.76	22.76	22.76
FS	21	6	l1	one	five	e	onset	one	e	2	417	899	2689	-23	691	-2.3	32.9	32.9	32.9
FS	23	6	l1	three	five	e	onset	one	e	2	340	942	2707	-21	899	-2.1	24.97	24.97	24.97
FS	22	6	l1	two	five	e	onset	one	e	2	432	879	2717	-88	578	-8.8	22.23	22.23	22.23
FS	20	6	l1	five	four	o	onset	two	o	4	383	756	2915	-44	85	-3.14	7.73	7.73	7.73
FS	17	6	l1	two	four	o	onset	two	o	4	361	721	2832	-57	6	-5.7	0.55	0.55	0.55
FS	4	6	l1	four	one	i	onset	one	i	3	305	1049	2616	-18	622	-1.64	38.88	38.88	38.88
FS	1	6	l1	one	one	i	onset	one	i	3	379	970	2670	-47	533	-3.92	31.35	31.35	31.35
FS	3	6	l1	three	one	i	onset	one	i	3	370	999	2591	-38	594	-3.8	27	27	27
FS	35	6	l1	five	seven	vowel306	onset	two	vowel306	7	468	829	2651	-186	57	-9.79	5.7	5.7	5.7
FS	34	6	l1	four	seven	vowel306	onset	two	vowel306	7	441	934	2708	-95	124	-10.56	3.88	3.88	3.88
FS	31	6	l1	one	seven	vowel306	onset	two	vowel306	7	388	864	2617	-95	54	-9.5	4.91	4.91	4.91
FS	33	6	l1	three	seven	vowel306	onset	two	vowel306	7	395	857	2622	-37	161	-3.36	6.71	6.71	6.71
FS	30	6	l1	five	six	a	onset	three	a	1	334	874	2785	-754	161	-50.27	6.19	6.19	6.19
FS	29	6	l1	four	six	a	onset	three	a	1	377	902	2802	-14	184	-1.4	5.94	5.94	5.94
FS	26	6	l1	one	six	a	onset	three	a	1	380	856	2703	-127	119	-7.06	3.05	3.05	3.05
FS	28	6	l1	three	six	a	onset	three	a	1	506	827	2651	-45	67	-4.5	5.15	5.15	5.15
FS	27	6	l1	two	six	a	onset	three	a	1	398	811	2609	-71	105	-7.1	4.77	4.77	4.77
FS	15	6	l1	five	three	e	onset	one	e	2	363	898	2691	-55	530	-3.06	22.08	22.08	22.08
FS	14	6	l1	four	three	e	onset	one	e	2	363	838	2937	-9	580	-0.9	25.22	25.22	25.22
FS	11	6	l1	one	three	e	onset	one	e	2	301	904	2687	-151	516	-7.95	20.64	20.64	20.64
FS	13	6	l1	three	three	e	onset	one	e	2	384	827	2673	-46	557	-4.6	19.21	19.21	19.21
FS	12	6	l1	two	three	e	onset	one	e	2	393	814	2654	-30	669	-3	23.07	23.07	23.07
FS	10	6	l1	five	two	u	onset	two	u	5	430	2361	3249	-67	0	-8.38	#NULL!	#NULL!	#NULL!
FS	6	6	l1	one	two	u	onset	two	u	5	475	2466	3362	-277	86	-12.04	8.6	8.6	8.6
LP	25	6	l1	five	five	e	onset	one	e	2	327	958	2713	-88	222	-6.77	11.68	11.68	11.68
LP	24	6	l1	four	five	e	onset	one	e	2	347	1058	2624	16	321	1.6	9.17	9.17	9.17
LP	21	6	l1	one	five	e	onset	one	e	2	402	1004	2570	-32	310	-3.2	14.09	14.09	14.09
LP	22	6	l1	two	five	e	onset	one	e	2	358	1057	2609	-4	318	-0.4	19.88	19.88	19.88
LP	18	6	l1	three	four	o	onset	two	o	4	338	925	2421	-59	-49	-4.54	-5.44	-5.44	5.44
LP	5	6	l1	five	one	i	onset	one	i	3	335	958	2943	-75	412	-7.5	13.73	13.73	13.73
LP	4	6	l1	four	one	i	onset	one	i	3	367	1012	2649	-16	307	-1.6	17.06	17.06	17.06
LP	1	6	l1	one	one	i	onset	one	i	3	326	1054	2518	-36	343	-3.27	9.27	9.27	9.27
LP	3	6	l1	three	one	i	onset	one	i	3	338	1033	2616	11	170	1.1	8.5	8.5	8.5
LP	2	6	l1	two	one	i	onset	one	i	3	325	1081	2632	1	506	0.1	20.24	20.24	20.24
LP	35	6	l1	five	seven	vowel306	onset	two	vowel306	7	426	952	2430	-347	30	-7.71	2.73	2.73	2.73
LP	34	6	l1	four	seven	vowel306	onset	two	vowel306	7	380	963	2531	-205	54	-8.91	3.38	3.38	3.38
LP	31	6	l1	one	seven	vowel306	onset	two	vowel306	7	385	956	2484	-349	33	-9.18	3.3	3.3	3.3
LP	33	6	l1	three	seven	vowel306	onset	two	vowel306	7	329	954	2412	-233	45	-7.52	4.5	4.5	4.5
LP	32	6	l1	two	seven	vowel306	onset	two	vowel306	7	408	972	2389	-243	65	-10.57	5	5	5
LP	30	6	l1	five	six	a	onset	three	a	1	410	920	2267	9	131	0.9	6.55	6.55	6.55
LP	29	6	l1	four	six	a	onset	three	a	1	401	881	2128	-100	16	-10	1.6	1.6	1.6
LP	28	6	l1	three	six	a	onset	three	a	1	448	911	2119	-35	97	-3.89	5.11	5.11	5.11
LP	15	6	l1	five	three	e	onset	one	e	2	348	935	2620	-68	330	-5.67	10.65	10.65	10.65
LP	11	6	l1	one	three	vowel303	onset	one	vowel303	6	401	968	2406	-83	246	-3.77	12.3	12.3	12.3
LP	12	6	l1	two	three	e	onset	one	e	2	334	1043	2600	1	279	0.09	12.68	12.68	12.68
LP	6	6	l1	one	two	u	onset	two	u	5	515	2464	3191	-250	-155	-10.42	-8.16	-8.16	8.16
PM	25	6	l1	five	five	e	onset	one	e	2	374	1007	2793	-19	615	-1.9	14.64	14.64	14.64
PM	24	6	l1	four	five	e	onset	one	e	2	397	948	2810	-24	488	-2.67	12.51	12.51	12.51
PM	21	6	l1	one	five	e	onset	one	e	2	386	918	2814	-78	681	-5.2	15.48	15.48	15.48
PM	23	6	l1	three	five	e	onset	one	e	2	432	940	2753	-30	592	-2.31	12.87	12.87	12.87
PM	22	6	l1	two	five	e	onset	one	e	2	371	899	2785	-59	583	-5.9	16.66	16.66	16.66
PM	5	6	l1	five	one	i	onset	one	i	3	344	994	2752	-35	521	-2.33	16.81	16.81	16.81
PM	4	6	l1	four	one	i	onset	one	i	3	353	1032	2713	-21	590	-2.1	16.86	16.86	16.86
PM	1	6	l1	one	one	i	onset	one	i	3	305	1020	2810	-79	534	-4.16	18.41	18.41	18.41
PM	3	6	l1	three	one	i	onset	one	i	3	346	974	2729	-20	800	-2	21.62	21.62	21.62
PM	2	6	l1	two	one	i	onset	one	i	3	296	1010	2722	4	595	0.4	22.88	22.88	22.88
PM	35	6	l1	five	seven	vowel306	onset	two	vowel306	7	379	898	2784	-66	14	-6	1.27	1.27	1.27
PM	34	6	l1	four	seven	vowel306	onset	two	vowel306	7	378	865	2743	-99	12	-11	1.2	1.2	1.2
PM	31	6	l1	one	seven	vowel306	onset	two	vowel306	7	399	810	2931	-53	165	-3.31	8.68	8.68	8.68
PM	33	6	l1	three	seven	vowel306	onset	two	vowel306	7	344	776	2707	-63	45	-5.25	4.5	4.5	4.5
PM	32	6	l1	two	seven	vowel306	onset	two	vowel306	7	392	869	2999	-213	110	-14.2	8.46	8.46	8.46
PM	30	6	l1	five	six	a	onset	three	a	1	403	895	2735	-7	83	-0.7	4.61	4.61	4.61
PM	29	6	l1	four	six	a	onset	three	a	1	374	868	2742	-7	79	-0.7	4.16	4.16	4.16
PM	26	6	l1	one	six	a	onset	three	a	1	387	877	2807	-79	75	-6.58	3.57	3.57	3.57
PM	28	6	l1	three	six	a	onset	three	a	1	435	870	2827	-33	148	-3.3	7.4	7.4	7.4
PM	27	6	l1	two	six	a	onset	three	a	1	404	869	2837	27	83	2.7	4.88	4.88	4.88
PM	15	6	l1	five	three	e	onset	one	e	2	419	962	2713	-13	505	-1.44	10.74	10.74	10.74
PM	14	6	l1	four	three	e	onset	one	e	2	399	1006	2708	-8	537	-0.8	13.43	13.43	13.43
PM	11	6	l1	one	three	e	onset	one	e	2	411	972	2781	-55	503	-3.24	12.57	12.57	12.57
PM	13	6	l1	three	three	e	onset	one	e	2	356	934	2722	-12	577	-1.09	15.59	15.59	15.59
PM	12	6	l1	two	three	e	onset	one	e	2	398	879	2879	-165	696	-6.6	15.13	15.13	15.13
PM	9	6	l1	four	two	u	onset	two	u	5	357	878	2946	1099	-15	109.9	-1.36	-1.36	1.36
PM	6	6	l1	one	two	u	onset	two	u	5	264	796	2864	-168	-17	-8.84	-1.7	-1.7	1.7
PO	24	6	l1	four	five	e	onset	one	e	2	383	950	2656	-66	857	-6.6	23.16	23.16	23.16
PO	21	6	l1	one	five	e	onset	one	e	2	343	913	2639	-57	501	-7.13	14.31	14.31	14.31
PO	23	6	l1	three	five	e	onset	one	e	2	405	998	3062	-111	974	-8.54	21.17	21.17	21.17
PO	22	6	l1	two	five	e	onset	one	e	2	352	982	2971	-39	819	-3.25	21.55	21.55	21.55
PO	16	6	l1	one	four	o	onset	two	o	4	353	886	3206	-51	11	-4.25	1.1	1.1	1.1
PO	1	6	l1	one	one	i	onset	one	i	3	374	973	2769	-46	1205	-5.11	35.44	35.44	35.44
PO	2	6	l1	two	one	i	onset	one	i	3	329	1073	2699	-30	507	-3	31.69	31.69	31.69
PO	35	6	l1	five	seven	vowel306	onset	two	vowel306	7	435	1171	3156	-72	25	-4.8	2.5	2.5	2.5
PO	34	6	l1	four	seven	vowel306	onset	two	vowel306	7	343	945	3027	-61	63	-6.78	5.25	5.25	5.25
PO	31	a	l1	one	seven	vowel306	onset	two	vowel306	7	497	979	3040	-59	17	-5.9	1.7	1.7	1.7
PO	33	6	l1	three	seven	vowel306	onset	two	vowel306	7	408	953	2698	-44	49	-4	4.45	4.45	4.45
PO	32	6	l1	two	seven	vowel306	onset	two	vowel306	7	390	887	3127	-101	66	-5.32	4.4	4.4	4.4
PO	30	6	l1	five	six	a	onset	three	a	1	406	818	3175	-19	35	-1.9	3.5	3.5	3.5
PO	29	6	l1	four	six	a	onset	three	a	1	449	855	3177	-53	33	-4.82	3.3	3.3	3.3
PO	26	6	l1	one	six	a	onset	three	a	1	473	924	2998	-50	48	-5.56	4.8	4.8	4.8
PO	28	6	l1	three	six	a	onset	three	a	1	420	869	2998	-37	120	-3.36	6.32	6.32	6.32
PO	27	6	l1	two	six	a	onset	three	a	1	441	918	2926	7	91	0.88	5.06	5.06	5.06
PO	15	6	l1	five	three	e	onset	one	e	2	352	1008	3027	10	657	0.48	21.19	21.19	21.19
PO	14	6	l1	four	three	e	onset	one	e	2	338	988	2768	-86	791	-2.87	26.37	26.37	26.37
PO	11	6	l1	one	three	e	onset	one	e	2	382	912	2798	-11	808	-1.22	17.19	17.19	17.19
PO	12	6	l1	two	three	e	onset	one	e	2	382	1039	2958	-174	678	-6	17.38	17.38	17.38
RA	25	6	l1	five	five	e	onset	one	e	2	303	818	2790	-68	562	-6.8	12.77	12.77	12.77
RA	24	6	l1	four	five	e	onset	one	e	2	329	982	2693	-109	600	-6.06	13.95	13.95	13.95
RA	21	6	l1	one	five	e	onset	one	e	2	363	893	2817	-154	536	-6.42	13.07	13.07	13.07
RA	23	6	l1	three	five	e	onset	one	e	2	330	1017	2834	-121	647	-6.72	13.2	13.2	13.2
RA	22	6	l1	two	five	e	onset	one	e	2	389	892	2846	-146	590	-6.95	11.8	11.8	11.8
RA	5	6	l1	five	one	i	onset	one	i	3	339	874	2767	-102	777	-6	22.2	22.2	22.2
RA	4	6	l1	four	one	i	onset	one	i	3	349	932	2711	-111	785	-10.09	28.04	28.04	28.04
RA	1	6	l1	one	one	i	onset	one	i	3	326	979	2641	-58	741	-2.76	23.9	23.9	23.9
RA	3	6	l1	three	one	i	onset	one	i	3	287	882	2654	-109	757	-6.81	21.63	21.63	21.63
RA	2	6	l1	two	one	i	onset	one	i	3	312	942	2630	-132	819	-8.25	22.75	22.75	22.75
RA	35	6	l1	five	seven	vowel306	onset	two	vowel306	7	489	758	3068	-78	69	-7.09	6.27	6.27	6.27
RA	34	6	l1	four	seven	vowel306	onset	two	vowel306	7	389	844	2993	-75	54	-5.77	3	3	3
RA	31	6	l1	one	seven	vowel306	onset	two	vowel306	7	599	2319	3597	-51	51	-4.25	5.1	5.1	5.1
RA	32	6	l1	two	seven	vowel306	onset	two	vowel306	7	432	844	2906	-78	79	-7.8	6.58	6.58	6.58
RA	30	6	l1	five	six	a	onset	three	a	1	366	897	2937	-26	209	-2.36	5.36	5.36	5.36
RA	29	6	l1	four	six	a	onset	three	a	1	386	841	2826	-64	150	-4	4.17	4.17	4.17
RA	26	6	l1	one	six	a	onset	three	a	1	449	874	2934	-6	174	-0.6	6.69	6.69	6.69
RA	28	6	l1	three	six	a	onset	three	a	1	360	866	2950	-62	177	-3.1	7.08	7.08	7.08
RA	27	6	l1	two	six	a	onset	three	a	1	372	831	2595	-138	173	-6.57	6.41	6.41	6.41
RA	15	6	l1	five	three	e	onset	one	e	2	354	956	2741	-146	596	-9.13	13.55	13.55	13.55
RA	14	6	l1	four	three	e	onset	one	e	2	386	904	2897	-59	696	-4.21	14.81	14.81	14.81
RA	11	6	l1	one	three	e	onset	one	e	2	360	909	2822	-55	502	-3.44	13.57	13.57	13.57
RA	13	6	l1	three	three	e	onset	one	e	2	310	867	2835	-63	771	-5.25	15.12	15.12	15.12
RA	12	6	l1	two	three	e	onset	one	e	2	295	843	2877	-75	532	-6.25	15.2	15.2	15.2
RA	9	6	l1	four	two	u	onset	two	u	5	277	992	2878	1298	-99	129.8	-6.6	-6.6	6.6
TL	23	6	l1	three	five	e	onset	one	e	2	408	1202	3194	-16	754	-1.45	23.56	23.56	23.56
TL	16	6	l1	one	four	o	onset	two	o	4	279	1004	3349	-42	18	-3	1.8	1.8	1.8
TL	18	6	l1	three	four	o	onset	two	o	4	302	1004	3268	-78	-26	-7.8	-2.6	-2.6	2.6
TL	5	6	l1	five	one	i	onset	one	i	3	402	1572	3068	26	330	2.6	11.79	11.79	11.79
TL	35	6	l1	five	seven	vowel306	onset	two	vowel306	7	322	1033	3168	-170	4	-14.17	0.4	0.4	0.4
TL	34	6	l1	four	seven	vowel306	onset	two	vowel306	7	402	1078	3196	-107	25	-7.64	2.5	2.5	2.5
TL	31	6	l1	one	seven	vowel306	onset	two	vowel306	7	404	1078	3201	-164	45	-6.07	4.5	4.5	4.5
TL	32	6	l1	two	seven	vowel306	onset	two	vowel306	7	409	1033	3235	-132	28	-7.33	2.8	2.8	2.8
TL	30	6	l1	five	six	a	onset	three	a	1	586	1042	3190	-64	230	-6.4	12.11	12.11	12.11
TL	29	6	l1	four	six	a	onset	three	a	1	420	1034	3220	-149	106	-9.31	10.6	10.6	10.6
TL	28	6	l1	three	six	a	onset	three	a	1	536	1132	3184	-100	67	-8.33	6.7	6.7	6.7
TL	14	6	l1	four	three	e	onset	one	e	2	437	1274	3256	6	11	0.6	0.37	0.37	0.37
TL	11	6	l1	one	three	e	onset	one	e	2	537	1161	3204	-89	438	-4.94	12.17	12.17	12.17
TL	10	6	l1	five	two	u	onset	two	u	5	247	1019	3111	-105	-373	-13.13	-24.87	-24.87	24.87
TL	9	6	l1	four	two	u	onset	two	u	5	307	1026	3173	-53	-106	-5.89	-8.15	-8.15	8.15
TL	6	6	l1	one	two	u	onset	two	u	5	253	1065	3080	-184	-113	-7.36	-5.65	-5.65	5.65
TL	7	6	l1	two	two	u	onset	two	u	5	346	955	3041	-100	-409	-5.56	-19.48	-19.48	19.48
